# Supplementary material for: Biogenic Silver Nanoparticles Produced by Soil Rare Actinomycetes and Their Significant Effect on Aspergillus-derived mycotoxins
Source: Microorganisms. 2023 Apr 12;11(4):1006. doi: 10.3390/microorganisms11041006 (PMC10142716; doi:10.3390/microorganisms11041006)
Supplement: Supplementary file 1 [file microorganisms-11-01006-s001.zip]

Archive with 1 entries (1 files):
- microorganisms-2291807-supplementary.pdf
